# Supplementary material for: Macrophage Migration Is Impaired within Candida albicans Biofilms
Source: J Fungi (Basel). 2017 Jun 22;3(3):31. doi: 10.3390/jof3030031 (PMC5715939; doi:10.3390/jof3030031)
Supplement: Supplementary file 1 [file jof-03-00031-s001.zip]

Archive with 2 entries (2 files):
- Supplementary Materials.pdf
- Supplementary video 1.wmv
